# Supplementary material for: Mild photothermal therapy potentiates anti-PD-L1 treatment for immunologically cold tumors via an all-in-one and all-in-control strategy
Source: Nat Commun. 2019 Oct 25;10:4871. doi: 10.1038/s41467-019-12771-9 (PMC6814770; doi:10.1038/s41467-019-12771-9)
Supplement: Supplementary file 4 — Source Data [file 41467_2019_12771_MOESM4_ESM.xlsx]

## Sheet: Figure 2
Figure 2b					Figure 2c							Figure 2g
Temperature (ºC)	G'	G''			Temperature (ºC)	G'	G''		Time (min)	Temperature (ºC)		Time (h)				Mean Fluoresence intensity (MFI) (106)
25.02	18130	5211			0	83820	19470		0	43						IR820					IR820@LG+L					IR820@LG-L
25.04	18400	5385			2	86640	20760		300	43			Sample 1	Sample 2	Sample 3	Mean	SEM	Sample 1	Sample 2	Sample 3	Mean	SEM	Sample 1	Sample 2	Sample 3	Mean	SEM
25.1	18270	5370			4	91420	22910		300	25		1	46.01	57.17	57.12	53.4333	3.71169	23.89	98.41	57.12	59.8067	21.554	83.71	50.27	106.6	80.1933	16.3559
25.21	17630	5112			6	93880	23650		600	25		2	14.14	13.69	20.37	16.0667	2.15558	37.89	89.7	20.37	49.32	20.8138	42.83	91.02	53.33	62.3933	14.6308
25.38	17360	5120			8	92040	21800		600	43		4	10.42	7.534	10.01	9.32133	0.90147	49.88	102.4	10.01	54.0967	26.7539	26.72	116.1	49.42	64.08	26.8228
25.59	17270	5383			10	98650	25160		900	43		7	8.932	4.781	10.06	7.92433	1.60504	34.33	67.09	10.06	37.16	16.5238	19.68	127.7	62.49	69.9567	31.4054
25.85	16120	5061			12	95740	22820		900	25		10	2.422	1.613	8.772	4.269	2.26358	25.03	63.09	8.772	32.2973	16.0958	14	122.89	59.03	65.3067	31.5901
26.15	15440	5047			14	101800	25470		1200	25		14	0.8245	1.694	9.867	4.1285	2.88021	17.3	50.24	9.867	25.8023	12.4058	15.13	118.9	59.56	64.53	30.0587
26.49	14520	4948			16	102900	25700		1200	43		15	0	0.6356	10.35	3.66187	3.3491	13.07	39.44	10.35	20.9533	9.27662	17.15	103.5	55.99	58.88	24.9689
26.85	13380	4742			18	101700	24990		1500	43		24	0	0	9.58	3.19333	3.19333	10.03	25.92	9.58	15.1767	5.37324	24.72	84.22	55.51	54.8167	17.1797
27.23	12440	4742			20	112800	30750		1500	25		30	0	0	0	0	0	9.8	12.53	6.5	9.61	1.7433	21.06	43.08	46.86	37	8.04435
27.64	11130	4402			22	111000	29160		1800	25
28.04	10130	4336			24	107000	26370		1800	25
28.46	8871	3925			26	110600	28570
28.91	7710	3598			28	112400	29190
29.34	6676	3291			30	114600	30010
29.77	5760	2919			32	122200	34390
30.23	4969	2635			34	114600	29720
30.67	4237	2346			36	118100	31480
31.11	3570	2059			38	123100	33660
31.56	3007	1785			40	121200	32370
32.01	2526	1539			42	121600	32400
32.45	2123	1319			44	128400	36280
32.9	1796	1122			46	124600	33830
33.34	1512	957.5			48	129500	36320
33.78	1274	814.1			50	134700	39940
34.23	1076	692			52	118300	30190
34.67	906.3	590.7			54	127100	35040
35.11	765.1	503.4			56	129300	36670
35.56	645.9	430.7			58	123700	32700
35.99	544.3	368.5			60	138000	41980
36.43	461.1	315.9			62	123000	32220
36.87	389.4	270.3			64	132800	37600
37.3	325.5	229.6			66	133800	38330
37.74	269.1	195.9			68	126700	33880
38.18	219.6	168.1			70	136500	39420
38.61	173.4	142.1			72	127100	33390
39.04	131	117.8			74	136000	38980
39.48	90.76	95.51			76	128600	34180
39.91	54.17	75.57			78	139500	40240
40.34	30.39	54.06			80	129100	35000
40.78	19.33	42.52			82	133300	37600
41.2	14.12	34.63			84	134000	37850
41.63	11.4	29.93			86	130000	36110
42.07	10.02	27.12			88	141100	42420
42.49	8.967	24.25			90	133700	37480
42.92	8.191	21.23			92	124500	32390
43.36	7.351	18.35			94	128200	34720
43.78	6.754	16.55			96	138700	41330
44.2	6.468	15.15			98	135000	39390
44.64	6.191	13.65			100	126900	34630
45.06	6.013	12.46			102	139400	41910
45.48	5.516	11.03			104	140500	43020
45.92	5.229	9.943			106	121700	31510
46.34	5.089	9.204			108	135400	39720
46.75	4.962	8.511			110	121400	32030
47.17	4.767	7.782			112	134100	39090
47.57	4.688	7.31			114	134800	39620
47.96	4.572	6.834			116	125800	35210
48.37	4.452	6.378			118	130600	37530
48.77	4.407	6.039			120	139700	43160
49.17	4.395	5.799			122	126300	35570
49.59	4.434	5.741			124	130300	38230
50.01	4.252	5.29			126	136300	41730
50.43	4.115	4.886			128	126300	36230
50.86	4.04	4.631			130	125000	35160
51.29	3.965	4.368			132	133900	40500
51.73	3.951	4.214			134	121700	34160
52.18	3.801	3.882			136	123900	35100
52.62	3.706	3.663			138	133200	41070
53.07	3.701	3.622			140	126600	36850
53.53	3.732	3.505			142	128300	38180
53.98	3.776	3.456			144	131800	40720
54.43	3.878	3.567			146	124900	36260
54.9	3.877	3.545			148	132500	40560
55.35	3.89	3.53			150	120100	33460
55.81	4.015	3.465			152	126300	37020
56.28	3.985	3.313			154	126800	37900
56.73	3.871	2.979			156	129100	39300
57.18	3.633	2.72			158	133900	42020
57.64	3.496	2.521			160	122500	35300
58.09	3.391	2.208			162	120700	34540
58.54	3.363	2.21			164	126800	38330
59	3.37	2.093			166	123500	36460
59.44	3.315	2.003			168	123100	36450
59.89	3.17	1.789			170	117700	33230
60.34	3.16	1.781			172	129800	40140
60.78	3.136	1.692			174	119800	34070
61.22	3.095	1.636			176	120000	34690
61.67	3.077	1.537			178	130700	40500
62.11	3.051	1.471			180	122300	36100
62.56	3.054	1.373			182	125100	37570
63.01	3.039	1.447			184	125100	38710
63.45	3.016	1.314			186	117300	33220
63.88	3.004	1.282			188	131200	41370
64.33	2.969	1.247			190	122400	36740
64.76	2.955	1.156			192	122900	36810
65.19	2.952	1.137			194	128000	40430
65.63	2.946	1.102			196	118800	34830
66.06	2.967	1.054			198	126300	39120
66.48	2.918	1.023			200	114800	32830
66.92	2.958	1.032			202	119800	35700
67.34	2.948	0.9873			204	121300	36850
67.78	2.943	0.9637			206	118100	34480
68.2	2.95	0.9523			208	124000	38160
68.62	2.951	0.9313			210	124900	38470
69.05	2.936	0.9003			212	124100	38010
69.47	2.961	0.9154			214	115000	33350
69.89	2.95	0.8424			216	123400	37950
					218	121400	36930
					220	116800	34510
					222	123400	38100
					224	118500	35510
					226	131600	42450
					228	114600	34020
					230	117300	34390
					232	124500	38460
					234	114800	33430
					236	124200	38700
					238	114800	33690
					240	125200	39470
					242	124500	38750
					244	112900	33100
					246	119000	36050
					248	116500	34910
					250	127800	40440
					252	115700	34360
					254	123700	38520
					256	116600	35050
					258	117100	34820
					260	127200	40050
					262	118200	35810
					264	124700	38670
					266	115500	34300
					268	122600	38130
					270	124000	38260
					272	121700	37950
					274	117200	35600
					276	122700	38730
					278	115300	34370
					280	125600	39020
					282	118200	35610
					284	116500	34470
					286	117600	35310
					288	111600	32470
					290	126000	39450
					292	127300	40080
					294	116300	34860
					296	129200	41090
					298	114600	33990
					300	149.1	128.7
					302	39.22	103.8
					304	23.37	82.63
					306	19.31	76.99
					308	17.52	74.46
					310	16.52	73.01
					312	15.96	72.2
					314	15.56	71.54
					316	15.24	70.93
					318	14.97	70.53
					320	14.74	70.27
					322	14.56	69.79
					324	14.4	69.47
					326	14.27	69.33
					328	14.25	69.04
					330	14.15	68.96
					332	14	68.83
					334	13.96	68.83
					336	14.02	68.54
					338	14.02	68.42
					340	14	68.15
					342	13.81	68.16
					344	13.67	68.18
					346	13.58	67.9
					348	13.4	67.75
					350	13.35	67.7
					352	13.2	67.74
					354	13.21	67.48
					356	13.14	67.35
					358	13.22	67.25
					360	13.11	67.23
					362	13.13	67.03
					364	12.96	66.8
					366	12.82	66.56
					368	12.65	66.34
					370	12.34	66.3
					372	12.35	66.1
					374	12.24	65.89
					376	12.17	65.9
					378	12.09	65.86
					380	12.01	65.76
					382	12.12	65.69
					384	12.05	65.47
					386	12.02	65.34
					388	12	65.16
					390	11.97	65.18
					392	11.97	64.92
					394	12.04	64.85
					396	11.99	64.65
					398	11.9	64.46
					400	11.94	64.35
					402	11.94	64.43
					404	11.9	64.46
					406	11.91	64.4
					408	11.97	64.29
					410	11.95	64.24
					412	11.95	64.19
					414	11.9	64.04
					416	11.89	63.94
					418	11.79	63.86
					420	11.73	63.77
					422	11.78	63.65
					424	11.78	63.61
					426	11.74	63.6
					428	11.67	63.41
					430	11.55	63.36
					432	11.49	63.19
					434	11.45	63.14
					436	11.38	63.06
					438	11.25	63.01
					440	11.18	62.83
					442	11.14	62.83
					444	11.09	62.84
					446	11.05	62.81
					448	11.08	62.77
					450	11.06	62.9
					452	11.11	62.93
					454	11.12	62.97
					456	11.06	63.05
					458	11.11	63.01
					460	11.13	63.11
					462	11.21	63.08
					464	11.27	63.1
					466	11.22	63.15
					468	11.27	63.09
					470	11.19	63.11
					472	11.06	63.08
					474	11.01	63.1
					476	10.93	63.27
					478	11.06	63.52
					480	10.9	63.31
					482	10.82	63.34
					484	10.84	63.21
					486	10.85	63.19
					488	10.89	63.11
					490	10.91	63.03
					492	10.89	63.11
					494	10.91	63.03
					496	10.9	62.98
					498	10.85	62.91
					500	10.74	62.79
					502	10.71	62.7
					504	10.63	62.63
					506	10.57	62.57
					508	10.54	62.45
					510	10.46	62.46
					512	10.48	62.33
					514	10.49	62.21
					516	10.47	62.24
					518	10.51	62.16
					520	10.45	62.03
					522	10.41	62.09
					524	10.41	61.98
					526	10.39	61.88
					528	10.38	61.9
					530	10.38	61.86
					532	10.39	61.79
					534	10.37	61.8
					536	10.37	61.76
					538	10.39	61.7
					540	10.36	61.74
					542	10.37	61.71
					544	10.41	61.67
					546	10.4	61.72
					548	10.42	61.57
					550	10.39	61.45
					552	10.34	61.51
					554	10.34	61.43
					556	10.32	61.37
					558	10.29	61.46
					560	10.23	61.44
					562	10.23	61.37
					564	10.19	61.33
					566	10.16	61.35
					568	10.23	61.35
					570	10.24	61.25
					572	10.19	61.27
					574	10.22	61.23
					576	10.22	61.14
					578	10.19	61.17
					580	10.17	61.11
					582	10.19	61.04
					584	10.17	61.11
					586	10.21	61.11
					588	10.24	61.09
					590	10.18	61.11
					592	10.25	61.15
					594	10.23	61.09
					596	10.23	61.2
					598	10.26	61.23
					600	119500	30520
					602	128800	41680
					604	117600	34040
					606	121000	36920
					608	115300	32750
					610	125000	39930
					612	118500	35260
					614	126000	40310
					616	121400	37460
					618	119000	35350
					620	120500	36160
					622	122600	36700
					624	130300	42060
					626	114000	31500
					628	128600	41460
					630	114200	31460
					632	128500	41370
					634	112700	30510
					636	128800	41330
					638	126700	39600
					640	114300	31710
					642	119700	34690
					644	126600	39690
					646	117500	33030
					648	129000	39980
					650	127300	38900
					652	117100	32550
					654	127600	38570
					656	122300	35540
					658	122100	35370
					660	127200	39260
					662	116100	31620
					664	126400	38630
					666	120500	35350
					668	112000	35740
					670	101100	38250
					672	91500	31090
					674	111300	39220
					676	120300	34190
					678	124300	36280
					680	123600	35360
					682	122400	34440
					684	131200	39840
					686	120700	33520
					688	126900	37220
					690	131200	40230
					692	121500	33860
					694	131300	40110
					696	121700	33450
					698	134700	41520
					700	117600	31500
					702	130200	38490
					704	124300	35070
					706	130400	39040
					708	127900	37410
					710	120900	33240
					712	134300	40890
					714	121300	33730
					716	135100	41850
					718	121300	33620
					720	123400	34900
					722	130700	38560
					724	122300	33020
					726	134100	39280
					728	121800	32820
					730	134000	39820
					732	123800	34230
					734	119200	36670
					736	117900	42090
					738	118100	38070
					740	112100	33510
					742	119400	37980
					744	116200	34510
					746	109500	33710
					748	111500	34070
					750	111100	33050
					752	120500	37250
					754	113600	35750
					756	108600	33270
					758	123400	40440
					760	112200	33150
					762	125200	39390
					764	114500	35720
					766	115700	37790
					768	120000	38230
					770	116800	35440
					772	114200	33340
					774	114000	35960
					776	119700	38320
					778	118000	36470
					780	119500	35590
					782	118900	38440
					784	116000	35120
					786	119900	36290
					788	115500	35440
					790	124200	40850
					792	114300	32630
					794	136900	40600
					796	128200	35260
					798	136300	38190
					800	143900	41440
					802	129600	34700
					804	135700	37660
					806	137300	38640
					808	129900	34960
					810	138200	39120
					812	142300	42320
					814	126400	35630
					816	136600	37390
					818	137300	38000
					820	129700	34420
					822	133100	35400
					824	146900	42440
					826	129300	33610
					828	143600	40100
					830	127100	32600
					832	140100	38660
					834	128200	33910
					836	145800	40800
					838	135200	35560
					840	143700	38980
					842	146500	40650
					844	128700	33450
					846	129000	32660
					848	142500	39360
					850	135100	35850
					852	148200	41760
					854	136700	36530
					856	140200	37660
					858	138400	36670
					860	133300	34740
					862	150300	42320
					864	129900	33210
					866	140500	38190
					868	142600	38580
					870	141000	37970
					872	148700	41710
					874	129200	33180
					876	139500	37260
					878	136900	36390
					880	136300	35640
					882	145800	39530
					884	131600	37950
					886	137800	42660
					888	121300	34240
					890	151500	50180
					892	145600	39990
					894	135700	34970
					896	136600	35140
					898	142700	37220
					900	70.2	159.3
					902	36.77	127
					904	33	121.1
					906	31.5	119
					908	30.74	117.9
					910	30.25	117.1
					912	29.88	116.5
					914	29.61	116
					916	29.38	115.6
					918	29.21	115.2
					920	29.01	114.7
					922	28.83	114.5
					924	28.7	114.2
					926	28.55	114
					928	28.41	113.7
					930	28.27	113.5
					932	28.14	113.3
					934	28.03	113.1
					936	27.93	112.9
					938	27.84	112.6
					940	27.72	112.4
					942	27.63	112.2
					944	27.52	112
					946	27.45	111.9
					948	27.31	111.7
					950	27.22	111.5
					952	27.08	111.3
					954	27	111.2
					956	26.95	111
					958	26.68	109.8
					960	26.46	109.6
					962	26.34	109.2
					964	26.12	107.8
					966	25.81	107.2
					968	25.72	107.2
					970	25.63	107
					972	25.59	107
					974	25.4	106
					976	25.21	106.1
					978	25.18	106
					980	25.14	106.2
					982	25.07	105.6
					984	24.81	104.9
					986	24.77	105.1
					988	24.77	105
					990	24.72	105.1
					992	24.73	104.7
					994	24.49	104
					996	24.4	104.2
					998	24.32	104.2
					1000	24.32	104.3
					1002	24.13	103.4
					1004	24	103.6
					1006	23.92	103.6
					1008	23.99	103.4
					1010	23.8	102.9
					1012	23.79	103
					1014	23.87	103.4
					1016	24.02	103.8
					1018	24.05	103.9
					1020	24.06	104
					1022	24.08	104
					1024	24.03	104
					1026	24	104
					1028	23.97	104
					1030	23.91	104
					1032	23.9	103.9
					1034	23.87	103.8
					1036	23.79	103.7
					1038	23.76	103.6
					1040	23.78	103.6
					1042	23.75	103.5
					1044	23.74	103.5
					1046	23.68	103.4
					1048	23.62	103.3
					1050	23.55	103.3
					1052	23.48	103.2
					1054	23.41	103.2
					1056	23.39	103.1
					1058	23.33	102.9
					1060	23.29	102.8
					1062	23.29	102.7
					1064	23.26	102.6
					1066	23.25	102.6
					1068	23.25	102.5
					1070	23.22	102.5
					1072	23.22	102.5
					1074	23.18	102.4
					1076	23.15	102.4
					1078	23.1	102.4
					1080	23.04	102.4
					1082	22.99	102.3
					1084	22.96	102.2
					1086	22.92	102.1
					1088	22.89	102.1
					1090	22.88	102
					1092	22.82	101.8
					1094	22.78	101.8
					1096	22.72	101.7
					1098	22.7	101.6
					1100	22.64	101.6
					1102	22.59	101.6
					1104	22.53	101.5
					1106	22.5	101.5
					1108	22.48	101.5
					1110	22.44	101.3
					1112	22.44	101.3
					1114	22.39	101.2
					1116	22.4	101.1
					1118	22.38	101.1
					1120	22.36	101
					1122	22.33	100.9
					1124	22.29	100.9
					1126	22.25	100.8
					1128	22.19	100.7
					1130	22.17	100.7
					1132	22.09	100.5
					1134	22.05	100.5
					1136	22.02	100.3
					1138	21.98	100.3
					1140	21.96	100.2
					1142	21.94	100.1
					1144	21.9	100
					1146	21.85	99.97
					1148	21.83	99.95
					1150	21.8	99.93
					1152	21.74	99.89
					1154	21.69	99.88
					1156	21.66	99.88
					1158	21.63	99.79
					1160	21.6	99.72
					1162	21.54	99.58
					1164	21.54	99.49
					1166	21.53	99.36
					1168	21.46	99.26
					1170	21.47	99.2
					1172	21.42	99.08
					1174	21.39	99.04
					1176	21.36	98.94
					1178	21.32	98.83
					1180	21.29	98.73
					1182	21.25	98.7
					1184	21.2	98.59
					1186	21.16	98.63
					1188	21.16	98.58
					1190	21.12	98.54
					1192	21.15	98.42
					1194	21.08	98.44
					1196	21.06	98.39
					1198	21.02	98.27
					1200	120500	19660
					1202	129800	28330
					1204	123100	25510
					1206	125500	26620
					1208	132100	30680
					1210	126800	28210
					1212	130800	29440
					1214	138700	32770
					1216	129500	28200
					1218	142000	34430
					1220	126500	27580
					1222	143800	37890
					1224	140200	33690
					1226	143900	37090
					1228	135900	33810
					1230	133700	33100
					1232	145400	40960
					1234	132900	32760
					1236	145400	39900
					1238	146200	41680
					1240	134400	35980
					1242	138400	39540
					1244	138000	39720
					1246	141300	41290
					1248	124900	31600
					1250	142000	41480
					1252	142400	40100
					1254	140900	40160
					1256	144800	42450
					1258	140700	40130
					1260	138800	39670
					1262	142100	41600
					1264	130400	34620
					1266	137700	39280
					1268	155200	51080
					1270	131100	35570
					1272	145800	44020
					1274	134400	37440
					1276	134600	37960
					1278	138100	40180
					1280	132500	36620
					1282	146900	45840
					1284	139600	40880
					1286	134300	38870
					1288	147600	50110
					1290	136300	40480
					1292	141200	43960
					1294	135600	39150
					1296	134000	38550
					1298	130900	37110
					1300	150000	49040
					1302	135000	39640
					1304	134800	39140
					1306	138400	41480
					1308	135800	40230
					1310	139700	42010
					1312	124400	47160
					1314	106800	40500
					1316	114700	47790
					1318	121900	35980
					1320	140300	36710
					1322	142000	38580
					1324	147100	43100
					1326	131500	34790
					1328	137100	39340
					1330	137200	39100
					1332	141100	41340
					1334	137600	41920
					1336	139200	42530
					1338	134200	40330
					1340	139000	41110
					1342	135000	40120
					1344	138000	41770
					1346	138800	43350
					1348	127900	36860
					1350	133000	39780
					1352	139500	43800
					1354	131600	39760
					1356	145100	47790
					1358	135000	41880
					1360	126000	36650
					1362	130100	38440
					1364	140000	43970
					1366	136500	42120
					1368	132200	39510
					1370	141100	45010
					1372	129100	37290
					1374	134000	40370
					1376	130100	38230
					1378	137700	42280
					1380	131800	38960
					1382	142500	45850
					1384	125300	36530
					1386	140600	45210
					1388	133000	41100
					1390	123000	35880
					1392	134000	41420
					1394	138500	43540
					1396	127600	37110
					1398	134700	42460
					1400	134300	42090
					1402	133700	40650
					1404	131200	39310
					1406	126600	37030
					1408	142500	47080
					1410	124200	35960
					1412	138700	44270
					1414	129800	39370
					1416	120600	34890
					1418	131300	39860
					1420	134500	42090
					1422	126500	37650
					1424	131400	41270
					1426	127100	38710
					1428	138300	45140
					1430	125000	37800
					1432	132800	41660
					1434	130600	39960
					1436	127700	38720
					1438	138000	44090
					1440	122900	35370
					1442	138300	43490
					1444	129900	40860
					1446	125900	39030
					1448	129800	41250
					1450	125900	38150
					1452	123800	37770
					1454	144400	48330
					1456	125600	38880
					1458	124800	37880
					1460	130600	41050
					1462	125000	37930
					1464	134400	43380
					1466	121700	36780
					1468	137800	45930
					1470	131900	42290
					1472	121500	37420
					1474	135700	44380
					1476	123400	37390
					1478	137200	45090
					1480	121600	37470
					1482	120500	36890
					1484	132800	43350
					1486	133900	44200
					1488	119500	36490
					1490	131900	42380
					1492	127000	39480
					1494	122300	37790
					1496	134600	44360
					1498	121500	37270
					1500	253.3	382.9
					1502	146.9	345.4
					1504	132.4	314.1
					1506	126.7	296.5
					1508	117.2	282.1
					1510	114.3	275.1
					1512	111.1	268.9
					1514	108.4	263.1
					1516	105.8	257.2
					1518	103.4	251.9
					1520	101.2	246.9
					1522	98.75	241.9
					1524	94.11	227.4
					1526	90.66	222.3
					1528	88.34	219.1
					1530	88.16	222.1
					1532	87.26	220.1
					1534	86	217.5
					1536	84.68	214.9
					1538	83.35	212.2
					1540	82	209.6
					1542	80.68	207.1
					1544	79.3	204.7
					1546	77.91	202.3
					1548	76.63	199.9
					1550	75.37	197.7
					1552	74.05	195.5
					1554	72.89	193.2
					1556	71.73	191
					1558	70.62	188.8
					1560	69.56	186.8
					1562	68.51	184.9
					1564	67.45	183
					1566	66.38	181.2
					1568	65.36	179.5
					1570	64.39	177.9
					1572	63.48	176
					1574	62.5	174.5
					1576	61.58	173
					1578	60.79	171.6
					1580	59.93	170.2
					1582	59.15	168.8
					1584	58.43	167.4
					1586	57.54	166
					1588	56.75	164.7
					1590	56.12	163.5
					1592	55.4	162.3
					1594	54.91	161.2
					1596	54.34	160
					1598	53.77	158.9
					1600	53.19	157.9
					1602	52.64	156.9
					1604	52.11	156.1
					1606	51.59	155.2
					1608	51.05	154.3
					1610	50.5	153.5
					1612	50.04	152.6
					1614	49.56	151.8
					1616	49.11	150.9
					1618	48.68	150
					1620	48.21	149.3
					1622	47.77	148.5
					1624	47.36	147.8
					1626	46.92	147.1
					1628	46.45	146.4
					1630	46.04	145.7
					1632	45.63	145
					1634	45.27	144.2
					1636	44.92	143.6
					1638	44.54	142.9
					1640	44.15	142.2
					1642	43.82	141.6
					1644	43.46	140.9
					1646	43.1	140.3
					1648	42.78	139.7
					1650	42.43	139.1
					1652	42.09	138.5
					1654	41.81	137.9
					1656	41.49	137.3
					1658	41.17	136.7
					1660	40.86	136.1
					1662	40.55	135.7
					1664	40.22	135.2
					1666	39.95	134.6
					1668	39.61	134.2
					1670	39.37	133.7
					1672	39.1	133.1
					1674	38.86	132.6
					1676	38.61	132
					1678	38.42	131.5
					1680	38.15	131
					1682	37.89	130.6
					1684	37.6	130.1
					1686	37.37	129.7
					1688	37.12	129.4
					1690	36.9	129
					1692	36.7	128.7
					1694	36.51	128.3
					1696	36.33	127.9
					1698	36.15	127.6
					1700	35.99	127.2
					1702	35.83	126.8
					1704	35.63	126.6
					1706	35.44	126.3
					1708	35.25	126.1
					1710	35.09	125.8
					1712	34.9	125.5
					1714	34.72	125.1
					1716	34.57	124.7
					1718	34.42	124.4
					1720	34.25	124
					1722	34.15	123.8
					1724	33.98	123.5
					1726	33.82	123.2
					1728	33.67	122.9
					1730	33.47	122.6
					1732	33.29	122.2
					1734	33.11	122
					1736	32.97	121.8
					1738	32.81	121.4
					1740	32.63	121.2
					1742	32.5	121
					1744	32.34	120.7
					1746	32.23	120.4
					1748	32.13	120.3
					1750	31.99	120
					1752	31.85	119.8
					1754	31.71	119.6
					1756	31.59	119.3
					1758	31.47	119
					1760	31.34	118.8
					1762	31.25	118.5
					1764	31.16	118.3
					1766	31.04	118.1
					1768	30.92	117.9
					1770	30.83	117.7
					1772	30.71	117.4
					1774	30.56	117.2
					1776	30.48	117.1
					1778	30.37	116.8
					1780	30.25	116.6
					1782	30.13	116.5
					1784	30	116.3
					1786	29.91	116.2
					1788	29.77	116
					1790	29.69	115.8
					1792	29.61	115.7
					1794	29.48	115.5
					1796	29.3	115.2
					1798	29.23	115
					1800
					1802
					1804
					1806
					1808
					1810
					1812
					1814
					1816
					1818
					1820
					1822
					1824
					1826
					1828
					1830
					1832
					1834
					1836
					1838
					1840
					1842
					1844
					1846
					1848
					1850
					1852
					1854
					1856
					1858
					1860
					1862
					1864
					1866
					1868
					1870
					1872
					1874
					1876
					1878
					1880
					1882
					1884
					1886
					1888
					1890
					1892
					1894
					1896
					1898
					1900
					1902
					1904
					1906
					1908
					1910
					1912
					1914
					1916
					1918
					1920
					1922
					1924
					1926
					1928
					1930
					1932
					1934
					1936
					1938
					1940
					1942
					1944
					1946
					1948
					1950
					1952
					1954
					1956
					1958
					1960
					1962
					1964
					1966
					1968
					1970
					1972
					1974
					1976
					1978
					1980
					1982
					1984
					1986
					1988
					1990
					1992
					1994
					1996
					1998
					2000
					2002
					2004
					2006
					2008
					2010
					2012
					2014
					2016
					2018
					2020
					2022
					2024
					2026
					2028
					2030
					2032
					2034
					2036
					2038
					2040
					2042
					2044
					2046
					2048
					2050
					2052
					2054
					2056
					2058
					2060
					2062
					2064
					2066
					2068
					2070
					2072
					2074
					2076
					2078
					2080
					2082
					2084
					2086
					2088
					2090
					2092
					2094
					2096
					2098
					2100
					2102
					2104
					2106
					2108
					2110
					2112
					2114
					2116
					2118
					2120
					2122
					2124
					2126
					2128
					2130
					2132
					2134
					2136
					2138
					2140
					2142
					2144
					2146
					2148
					2150
					2152
					2154
					2156
					2158
					2160
					2162
					2164
					2166
					2168
					2170
					2172
					2174
					2176
					2178
					2180
					2182
					2184
					2186
					2188
					2190
					2192
					2194
					2196
					2198
					2200
					2202
					2204
					2206
					2208
					2210
					2212
					2214
					2216
					2218
					2220
					2222
					2224
					2226
					2228
					2230
					2232
					2234
					2236
					2238
					2240
					2242
					2244
					2246
					2248
					2250
					2252
					2254
					2256
					2258
					2260
					2262
					2264
					2266
					2268
					2270
					2272
					2274
					2276
					2278
					2280
					2282
					2284
					2286
					2288
					2290
					2292
					2294
					2296
					2298
					2300
					2302
					2304
					2306
					2308
					2310
					2312
					2314
					2316
					2318
					2320
					2322
					2324
					2326
					2328
					2330
					2332
					2334
					2336
					2338
					2340
					2342
					2344
					2346
					2348
					2350
					2352
					2354
					2356
					2358
					2360
					2362
					2364
					2366
					2368
					2370
					2372
					2374

## Sheet: Figure 3
Figure 3a											Figure 3b								Figure 3c				Figure 3e											Figure 3f
0 h	37 ºC	40 ºC	43 ºC	45 ºC	24 h	37 ºC	40 ºC	43 ºC	45 ºC		1	37 ºC-10 min							Time (s)	Temperature (ºC)			Time (s)	Temperature (ºC)										Time (h)	Cumulative release (%)
	-0.516796	1.01744	7.84884	1.64425		3.8674	2.8	3.7	9.1		2	40 ºC-10 min								IR820	IR820@LG			PBS			IR820			IR820@LG					IgG/IR820@LG-Light					IgG/IR820@LG+Light
	5.29716	2.32558	2.18023	9.11809		1.84162	3	8.4	7.4		3	43 ºC-10 min							0	0	0			sample 1	sample 2	sample 3	sample 1	sample 2	sample 3	sample 1	sample 2	sample 3			sample 1	sample 2	sample 3	Mean	SEM	sample 1	sample 2	sample 3	Mean	SEM
	0.129199	6.10465	9.15698	5.53064		5.24862	-1.3	6	4		4	45 ºC-40 min							15	8.5	1.4		0	34.9	34.8	35	35	32.8	34.3	33.2	34.8	34.3		0	0	0	0	0	0	0	0	0	0	0
	-2.19638	4.21512	-2.32558	3.43797		-1.9337	5.1	7.4	8.1		5	45 ºC-10 min							30	17	2.6		0.08	35	34.9	35.1	35.4	33.3	34.3	34.9	34.9	35.15		2	2.13219	1.9857	1.9349	2.0176	0.0591207	1.91242	1.90116	2.22331	2.0123	0.10554
Mean	0.678295	3.4157	4.21512	4.93274	Mean	2.25599	2.4	6.375	7.15		6	45 ºC-20 min							45	22.1	8.1		0.17	34.9	34.6	35.4	35.9	34.5	35	35.7	34.9	35.4		4	2.13547	2.04397	2.05394	2.0778	0.028983	3.51954	1.89724	2.41164	2.6095	0.478623
SEM	3.23148	2.22183	5.30872	3.21056	SEM	3.12398	2.67706	2.03695	2.21284										60	24.6	10		0.33	35.1	34.6	35.7	37.8	35.1	36.1	36.8	36.1	36.95		6	2.5228	2.55651	2.98816	2.6892	0.149822	6.69026	5.7937	6.7295	6.4045	0.305591
																			75	25.2	15.7		0.5	35.2	34.7	36.2	39.3	36.5	37.2	37.2	37.6	38.45		12	3.59627	4.34468	3.73711	3.8927	0.229612	9.00196	8.34183	9.42341	8.9224	0.314771
																			90	27.3	18.5		0.58	35.2	34.8	36.3	40.6	37.2	38.5	38.2	38	39.3		24	4.63696	5.50879	4.81954	4.9884	0.265466	11.7312	10.0319	11.9708	11.2446	0.610259
																			105	28.8	22.1		0.67	35.3	35	36.4	41.5	38.9	38.8	38.4	38.6	40.05		48	5.46699	6.83763	6.11599	6.1402	0.395831	13.4919	11.2913	13.6665	12.8166	0.764296
																			120	30.7	25.4		0.83	35.5	35.3	36.3	42.4	40.2	39.2	38.9	39.1	40.75		72	7.03354	8.45787	7.49823	7.6632	0.419387	16.7406	13.8077	19.1907	16.5797	1.55602
																			135	32.2	28.5		1	35.7	35.6	36.7	43.6	41.2	39.5	39.1	39.8	41.7		120	8.29759	11.4249	9.57062	9.7644	0.907941	18.9945	16.6923	21.1831	18.9566	1.2965
																			150	34.3	32		1.17	35.6	36	36.5	44.2	43.2	40	40.1	40.2	42.2		168	9.62213	13.8956	11.0753	11.531	1.25452	21.2758	22.399	20.2672	21.314	0.615744
																			165	35.6	34.7		1.33	35.9	36.2	36.8	45.1	44	41.3	42	41	43.05		216	10.7933	16.3236	12.747	13.288	1.61924	23.0137	22.6368	27.1813	24.2773	1.45614
																			180	39	37.1		1.5	36	36.6	37	45.2	44.8	42.5	43.1	41.3	43.25		312	15.3085	20.1024	17.1658	17.5256	1.39551	27.4515	27.0286	29.8115	28.0972	0.865794
																			195	40.1	38.2		1.67	35.8	36.8	37.3	45.9	45.1	42.8	43.4	41.3	43.6
																			210	43	41.1		1.83	35.9	36.9	37	45.6	45.7	43.4	44.5	42.1	43.85
																			225	45.6	41.7		2	35.7	36.4	37.6	45.9	45.9	44.3	44.7	43.5	44.7
																			240	43.8	42.6		2.5	35.6	36.2	37.5	45.2	45.8	44.8	44.7	45	45.1
																			255	44.3	42.4		3	35.7	36.3	37.3	45.1	45.6	45.3	44.9	45.6	45.35
																			270	46.5	42.6		3.5	35.6	36.4	37	46.2	45.2	45.7	45	45.5	45.85
																			285	47	43.5		4	35.5	36.3	36.9	45.6	45.1	45.9	45.1	45.4	45.5
																			300	47.1	43.7		4.5	35.4	36.7	36.6	44.6	44.7	45.4	45.3	44.7	44.65
																			315	46.8	44.3		5	35.7	37.2	36.4	44.4	44.9	44.6	45.2	44.6	44.5
																			330	47.1	44.7		5.5	35.5	36.6	36.9	44.6	44.7	44.8	45.4	44.4	44.5
																			345	47.3	43.5		6	35.3	36.2	36.4	44.3	44.7	44.4	45.2	43.7	44
																			360	47.1	43.6		6.5	35.1	37.3	36.8	43.2	44.3	44.6	45.5	43.8	44.5
																			375	44.6	36.6		7	35.2	37.1	37.2	45	44.9	44.4	45.3	43.3	44.15
																			390	40.3	33.8		7.5	35	37.1	37.5	45.6	45.1	44.1	44.9	43.5	44.55
																			405	36.8	30.8		8	35.5	37.2	37.3	45.3	45.3	44.2	45	43.6	44.45
																			420	33.7	26.7		8.5	35.7	37.2	37	45.5	44.9	44.4	44.9	43.2	44.35
																			435	31.2	24.8		9	35.7	36.7	37.2	45.5	44.7	44.5	45.2	43.1	44.3
																			450	29.1	23.3		9.5	35.8	36.8	37.3	43.5	45.3	44.7	45.6	43.2	44.35
																			465	26.8	23.1		10	35.5	36.9	37.5	43.7	44.8	44.9	45.3	44	44.85
																			480	25.6	19.8
																			495	23.6	17.9
																			510	22.1	15.6
																			525	21.2	14.3
																			540	19.5	13.8
																			555	18.3	12.8
																			570	17.7	11.9
																			585	16.3	11.1
																			600	15.9	10.4
																			615	14.1	9.7
																			630	14.1	9.1
																			645	12.7	8.4
																			660	12.2	8.2
																			675	11.8	7.3
																			690	9.9	7
																			705	9.1	6.4
																			720	8.7	6
																			735	8.1	5.7
																			750	7.5	5.1
																			765	7	4.7
																			780	6.9	4.4
																			795	6.4	4
																			810	6.1	3.7
																			825	5.5	3.4
																			840	5.3	3.3
																			855	4.8	2.9
																			870	4.7	2.7
																			885	4.5	2.5
																			900	4.1	2.3
																			915	9	10.8
																			930	13.2	12.3
																			945	16	17.1
																			960	18.1	21.6
																			975	19.9	22.4
																			990	21.4	24.2
																			1005	23.4	28.1
																			1020	24.8	30.8
																			1035	27	32.1
																			1050	26.8	35.4
																			1065	27	39.2
																			1080	27.6	39.3
																			1095	27.8	39.5
																			1110	28.5	40.1
																			1125	28.6	40.9
																			1140	28.6	41.1
																			1155	28.7	41.4
																			1170	28.3	41.6
																			1185	28.2	42.1
																			1200	28.4	42.8
																			1215	27.8	42.9
																			1230	27	43.6
																			1245	26.8	43.3
																			1260	26.6	43.7
																			1275	22.1	37.5
																			1290	21.2	33.3
																			1305	19	28.6
																			1320	17.8	26.9
																			1335	16.9	24.7
																			1350	16.2	23.5
																			1365	14.7	22.3
																			1380	13.9	20.8
																			1395	13.6	17.8
																			1410	12.5	15.7
																			1425	11.4	14.6
																			1440	10.9	13.8
																			1455	10.3	12.5
																			1470	9.9	11.7
																			1485	9.3	11.3
																			1500	8.4	10.7
																			1515	8	10.1
																			1530	7.3	9.6
																			1545	6.9	8.7
																			1560	6.5	8.3
																			1575	6.1	8.1
																			1590	5.7	7.4
																			1605	5.6	6.5
																			1620	5.4	5.9
																			1635	5.2	5.7
																			1650	4.9	5.3
																			1665	4.5	4.8
																			1680	4.1	4.6
																			1695	3.9	4.1
																			1710	3.5	4
																			1725	3.4	3.7
																			1740	3.3	3.4
																			1755	3	3.1
																			1770	2.8	2.9
																			1785	2.7	2.7
																			1800	2.3	2.6
																			1815	3.9	12.2
																			1830	4.7	16.6
																			1845	5.2	20.2
																			1860	6	31
																			1875	6.3	32.2
																			1890	6.5	34.1
																			1905	6.9	35.5
																			1920	7.2	36.1
																			1935	7.3	39.8
																			1950	7.4	41
																			1965	7.4	41.2
																			1980	7.7	41.5
																			1995	7.7	41.6
																			2010	7.8	42
																			2025	8.1	42.5
																			2040	8.2	42.6
																			2055	8.3	43
																			2070	8.3	43.8
																			2085	8.4	43.6
																			2100	8.3	43.2
																			2115	8.4	43.3
																			2130	8.4	43.8
																			2145	8.5	43.3
																			2160	8.4	43.2
																			2175	7.9	40.9
																			2190	7.1	40.7
																			2205	7	40.8
																			2220	6.8	32.5
																			2235	6.3	29.7
																			2250	5.9	28.4
																			2265	5.6	25.3
																			2280	5.1	22.1
																			2295	4.7	21
																			2310	4.4	20.2
																			2325	4.3	18.7
																			2340	3.8	17.8
																			2355	3.6	16.6
																			2370	3.4	15.4
																			2385	3.2	14.7
																			2400	3	13.8
																			2415	2.7	13.1
																			2430	2.3	12.6
																			2445	2.3	11.2
																			2460	2.1	10.2
																			2475	2.1	9
																			2490	1.9	8.8
																			2505	1.8	8
																			2520	1.5	7.5
																			2535	1.4	6.9
																			2550	1.3	6.6
																			2565	1.1	5.8
																			2580	1.1	5.6
																			2595	1	5.4
																			2610	0.9	4.9
																			2625	0.8	4.6
																			2640	0.7	4.4
																			2655	0.8	4
																			2670	0.7	3.7
																			2685	0.7	3.6
																			2700	0.6	3.4
																			2715	1.4	8.4
																			2730	1.8	10.5
																			2745	2.3	13
																			2760	2.5	15.2
																			2775	3	20.6
																			2790	3.8	23.2
																			2805	3.9	30.2
																			2820	4	31.3
																			2835	4.2	36.1
																			2850	4.4	37.6
																			2865	5	37.8
																			2880	5.1	38.1
																			2895	5.4	39.4
																			2910	5.7	40.9
																			2925	5.8	41.3
																			2940	5.8	41.9
																			2955	6	42.1
																			2970	6.3	42.3
																			2985	6.6	42.7
																			3000	6.5	43.5
																			3015	6.6	43.1
																			3030	6.8	43.3
																			3045	6.9	43.1
																			3060	7.2	42.5
																			3075	6.9	39.1
																			3090	6.7	36.6
																			3105	6.1	28.8
																			3120	5.9	25.6
																			3135	5.5	22.4
																			3150	5.2	21.2
																			3165	4.9	19.2
																			3180	4.5	17.9
																			3195	4	16.8
																			3210	3.8	15.3
																			3225	3.6	14
																			3240	3.6	13.1
																			3255	3.4	12.2
																			3270	3.3	11.8
																			3285	3.1	11.2
																			3300	2.7	10.6
																			3315	2.5	9.5
																			3330	2.3	9.1
																			3345	2.1	8.3
																			3360	2	7.7
																			3375	1.9	7.1
																			3390	1.7	6.4
																			3405	1.5	6
																			3420	1.4	5.3
																			3435	1.2	4.5
																			3450	1.2	4.1
																			3465	1	3.7
																			3480	0.9	3.5
																			3495	0.9	3.3
																			3510	0.9	3.1
																			3525	0.8	3.1
																			3540	0.9	2.9
																			3555	0.9	2.8
																			3570	0.8	2.7
																			3585	0.7	2.3
																			3600	0.7	2.2
																			3615	2.6	11.3
																			3630	3	12.1
																			3645	3.8	12.7
																			3660	4.2	15
																			3675	4.5	17.4
																			3690	4.7	24.2
																			3705	5	26.8
																			3720	5.3	30.3
																			3735	5.5	32.2
																			3750	5.8	33.8
																			3765	6	34.8
																			3780	6.3	35.6
																			3795	6.7	39.2
																			3810	6.7	40.5
																			3825	6.8	40.6
																			3840	6.8	41
																			3855	6.9	41.2
																			3870	6.9	41.1
																			3885	7.1	41.3
																			3900	7	42.3
																			3915	7.1	42.4
																			3930	7.1	42.9
																			3945	7.1	42
																			3960	7	43.3
																			3975	6.9	36.4
																			3990	6.8	34.7
																			4005	6.4	29.2
																			4020	6.1	28.6
																			4035	5.9	27
																			4050	5.6	25.7
																			4065	5.3	24.2
																			4080	4.7	23
																			4095	4.5	22.5
																			4110	4.3	20.5
																			4125	4	18.9
																			4140	3.7	18
																			4155	3.4	17
																			4170	3.3	16.3
																			4185	3.1	15.1
																			4200	3	13.1
																			4215	2.8	12.6
																			4230	2.6	12.3
																			4245	2.5	11.8
																			4260	2.4	10.9
																			4275	2.2	10.2
																			4290	2.1	9.3
																			4305	1.9	8.9
																			4320	1.9	8.3
																			4335	1.7	7.8
																			4350	1.6	7.1
																			4365	1.6	6.9
																			4380	1.4	6.4
																			4395	1.5	5.9
																			4410	1.4	5.6
																			4425	1.4	5.2
																			4440	1.2	5
																			4455	1.1	4.8
																			4470	1	4.3
																			4485	1	4
																			4500	0.8	3.9

## Sheet: Figure 4
Figure 4b,c									Figure 4e
									Day	PBS	IR820@LG+L	aPD-L1/I@LG-L	aPD-L1/I+L	aPD-L1/I@LG+L
Day	PBS								17	1
	sample 1	sample 2	sample 3	sample 4	sample 5	Mean	SEM		20	1
0	36	59.4125	78.732	62.5	60.1517	59.3592	6.82442		20	1
3	132.5	176.967	238.05	171.5	162.663	176.336	17.2351		20	1
5	269.5	181.944	166.208	316.028	245	235.736	27.7492		20	1
7	224.248	249.253	245.072	364.5	221.184	260.852	26.4951		25	1
10	280	301	324	352	269.5	305.3	14.9513		25	1	1
13	375	402	368	590	352	417.4	43.8994		25		1
16	450	458	521	737.896	486	530.579	53.3011		30		1
20	660	700	724	1053.26	650.191	757.489	75.1404		30		1
24	1088	1130	1025	1263.24	1123.2	1125.89	39.0535		30		1
									34		1
Day	IR820@LG+L								34		1
	sample 1	sample 2	sample 3	sample 4	sample 5	Mean	SEM		17			1
0	47.5283	42.772	29.1534	17.9685	40.176	35.5196	5.32475		20			1
3	89	86	79.0822	69	121.68	88.9524	8.87506		20			1
5	115	120.25	82	108	129	110.85	7.98577		25			1
7	116.032	117.5	86.4	132.5	130	116.486	8.20207		25			1
10	321	196	166.25	203	178.695	212.989	27.7627		30			1
13	421	421	343	185	95.22	293.044	65.593		34			1
16	699	669	680.372	582	198	565.674	94.09
20	882	882	926.97	640	294	724.994	118.97		25				1
24	1044	1322	1185.8	890	940.8	1076.52	79.5204		30				1
									30				1
Day	aPD-L1/I@LG-L								34				1
	sample 1	sample 2	sample 3	sample 4	sample 5	Mean	SEM		40				1
0	12.936	7.8125	40.3065	62.5	60.1517	59.3592	11.4626		42				1
3	19.8888	148.84	137.984	171.5	162.663	176.336	27.6727		60				0
5	156.6	152.013	169.2	316.028	245	235.736	31.8753
7	178.605	164.255	190.464	364.5	221.184	260.852	36.4025		40					1
10	221	200	257	352	269.5	305.3	26.1574		45					1
13	225	286	400	590	352	417.4	62.3311		50					1
16	335	421	502	737.896	486	530.579	67.1547		60					0
20	485	500	586	1053.26	650.191	757.489	103.999		60					0
24	665	724	628	1263.24	1123.2	1125.89	130.4		60					0
									60					0
Day	aPD-L1/I+L									1=death
	sample 1	sample 2	sample 3	sample 4	sample 5	Mean	SEM
0	62.5	33.2145	62.3127	27.6069	53.24	47.7748	7.33757
3	30.5815	84.8256	41.0573	45.6	49.0912	50.2311	9.19182
5	5.324	93.75	87.6365	63.48	130	76.0381	20.6377
7	13.5	77.44	0	92.5965	111.925	59.0923	22.1597
10	57	169	0	5.324	116.16	69.4968	32.5442
13	129	201	5.324	0	171.5	101.365	41.8978
16	268	336	62.5	0	210.7	175.44	62.8986
20	450	398	230.3	0	370.44	289.748	81.055
24	668	640	317.68	0	440.062	413.148	121.849
Day	aPD-L1/I@LG+L
	sample 1	sample 2	sample 3	sample 4	sample 5	Mean	SEM
0	26.1568	43.0612	31.79	31.4138	60.7475	38.6339	6.17761
3	85.05	19.652	22.1809	131.072	51.9115	61.9733	20.9558
5	36	192.2	17.9685	61.44	146.205	90.7627	33.5568
7	0	48.668	13.5	106.25	142.175	62.1186	27.1662
10	0	60	5.324	101	100	53.2648	21.9587
13	0	62	58.08	132	121.188	74.6535	23.9395
16	0	0	110.466	178	167.936	91.2804	39.0056
20	0	0	0	200	235.2	87.04	53.5907
24	0	0	0	226	0	45.2	45.2

## Sheet: Figure 5
Figure 5b							Figure 5d
	% of mature DC in lymph nodes						% of T cells in tumors
	PBS	IR820@LG+L	aPD-L1/I@LG-L	aPD-L1/I+L	aPD-L1/I@LG+L			CD8+						CD4+
sample 1	21.5	35.8	29.9	28.4	39.8			PBS	IR820@LG+L	aPD-L1/I@LG-L	aPD-L1/I+L	aPD-L1/I@LG+L		PBS	IR820@LG+L	aPD-L1/I@LG-L	aPD-L1/I+L	aPD-L1/I@LG+L
sample 2	25.4	38.2	30.9	37.6	42.6		sample 1	1.25	16.8	17.8	28.9	31.7		9.19	15.9	23.9	47.4	47.3
sample 3	22.7	41.9	30.4	32.1	46.5		sample 2	3.15	21.6	16	22	18.1		2.45	32.5	26.8	49.1	44.3
							sample 3	2.69	19	22.8	20.8	31.5		4.55	43.8	36.4	30.3	42.7
Figure 5f							Figure 5g
	% of Treg in CD4+ T cells							% of MDSC in tumors
	PBS	IR820@LG+L	aPD-L1/I@LG-L	aPD-L1/I+L	aPD-L1/I@LG+L			PBS	IR820@LG+L	aPD-L1/I@LG-L	aPD-L1/I+L	aPD-L1/I@LG+L
sample 1	21.8	15	15	15.3	4.22		sample 1	32.5	20.1	30.5	33.6	4.46
sample 2	18.92	16.5	9.22	17.9	5.89		sample 2	38.1	16.6	48.3	26.4	10.5
sample 3	20.8	23.4	16.2	17	5.1		sample 3	35.1	9.17	13.2	19.2	4.96
Figure 5h							Figure 5i
	% of MDSC in spleens							TNF-α (pg mL-1)
	PBS	IR820@LG+L	aPD-L1/I@LG-L	aPD-L1/I+L	aPD-L1/I@LG+L			PBS	IR820@LG+L	aPD-L1/I@LG-L	aPD-L1/I+L	aPD-L1/I@LG+L
1	29.7	20.8	22.8	13.2	17.4		sample 1	9.83	55.81	8.05	84.21	95.58
2	27.3	19.2	11.8	19.6	12.4		sample 2	12.3	43.6	21.96	73.6	85.32
3	26.3	9.05	28.58	12.9	14.9		sample 3	7.59	31.6	11.65	80.1	96.7
Figure 5j
	IFN-γ (pg mL-1)
	PBS	IR820@LG+L	aPD-L1/I@LG-L	aPD-L1/I+L	aPD-L1/I@LG+L
1	2.82	0.63	14.69	18.59	19.93
2	5.98	10.98	15.32	19.69	24.6
3	12.3	15.6	12.4	21.47	18.4

## Sheet: Figure 6
Figure 6b,c										Figure 6f							Figure 6g							Figure 6h
Day	PBS									% of CD8+ T cells in distal tumors							% of Treg in distal tumors							CD8+/Treg cells ratio in distal tumors
	sample 1	sample 2	sample 3	sample 4	sample 5	Mean	SEM			PBS	IR820@LG+L	aPD-L1/I@LG-L	aPD-L1/I+L	aPD-L1/I@LG+L			PBS	IR820@LG+L	aPD-L1/I@LG-L	aPD-L1/I+L	aPD-L1/I@LG+L			PBS	IR820@LG+L	aPD-L1/I@LG-L	aPD-L1/I+L	aPD-L1/I@LG+L
0	15.2153	8.38496	27.44	23.3365	23.3935	19.5541	4.70508		sample 1	9.17	13.2	20.2	16.2	22.1		sample 1	20.7	11.6	9.17	13	8.17		sample 1	0.4	0.8	2.2	1.2	2.7
2	78	21	72	51	45	53.4	13.0826		sample 2	12.6	19.9	11.6	15.6	18.8		sample 2	21.3	13.9	7.57	17.3	9.53		sample 2	0.6	1.4	1.7	0.9	2
4	79	48	98	87	112	84.8	17.6038		sample 3	5.45	11.6	15.2	14.4	26.1		sample 3	22.2	5.53	14.9	12.9	10.7		sample 3	0.2	0.8	1.3	0.7	2.4
6	97	84	180	95	143	119.8	26.3597
8	183	149	290	111	195	185.6	42.04
11	245	191	419	189	419	292.6	69.6728
15	592.684	409.386	843.591	329.791	535.328	542.156	124.542
17	643	649	935	516	688	686.2	136.721
21	878	895	1649	907	792	1024.2	231.064
25	959	860	1666	1568	827	1176	265.82
Day	IR820@LG+L
	sample 1	sample 2	sample 3	sample 4	sample 5	Mean	SEM
0	5.03885	5.324	0	0.5	22.2178	6.61613	3.82218
2	35	21	9	28	43	27.2	6.95701
4	44	51	10	51	37	38.6	9.28404
6	87	79	25	60	72	64.6	14.4428
8	131	38	43	216	103	106.2	34.2712
11	244	131	50	245	255	185	48.3123
15	414.389	185	176	244	419	287.678	69.3354
17	412	411	234	592	561	442	96.3964
21	938	631	302	513	891	655	156.984
25	1091	877	487	962	1470	977.4	224.7
Day	aPD-L1/I@LG-L
	sample 1	sample 2	sample 3	sample 4	sample 5	Mean	SEM
0	7.8125	17.264	24.8762	30.4028	34.3768	22.9465	5.96686
2	20.5286	31.2357	34.3418	46.0253	77.8414	41.9946	11.4356
4	48	55	62	49	98	62.4	13.4927
6	81	75	67	61	161	89	22.3185
8	27	96	80	121	210	106.8	32.3662
11	147	227	140	181	337	206.4	48.1169
15	238.209	304.98	302.415	344	619	361.721	86.8741
17	222	765	477	411	807	536.4	136.879
21	341	996	661	644	1065	741.4	176.441
25	500	936	977	799	1079	858.2	176.55
Day	aPD-L1/I+L
	sample 1	sample 2	sample 3	sample 4	sample 5	Mean	SEM
0	14	0	15	5	31	13	5.3022
2	25	0	29	17	45	23.2	7.65071
4	33	0	29	27	58	29.4	9.46326
6	64	28	66	32	119	61.8	17.7983
8	84	23	64	37	134	68.4	20.643
11	118	29	162	79	254	128.4	40.4073
15	304.707	99.0781	291.002	152.425	271.669	223.776	53.0382
17	370	103	403	242	324	288.4	68.9831
21	503	262	648	298	392	420.6	96.451
25	856	405	1124	598	550	706.6	168.638
Day	aPD-L1/I@LG+L
	sample 1	sample 2	sample 3	sample 4	sample 5	Mean	SEM
0	2	5	13	52	4	15.2	8.84383
2	3	11	16	58	0	17.6	9.80612
4	14	9	15	58	8	20.8	8.94874
6	25	19	23	98	29	38.8	14.6005
8	19	95	23	64	30	46.2	14.7714
11	18	71	36	60	15	40	11.2904
15	99.1093	178.451	101.913	124.19	64.651	113.663	24.6352
17	103	212	111	127	14	113.4	33.2538
21	165	374	204	256	37	207.2	59.9516
25	243	442	325	365	83.2	291.64	73.2566

## Sheet: Figure 7
Figure 7d								Figure 7e							Figure 7f
		NO. of metastatic nodules							% of TEM in spleens							% of TEM in lymph nodes
		PBS	IR820@LG+L	aPD-L1/I@LG-L	aPD-L1/I+L	aPD-L1/I@LG+L			PBS	IR820@LG+L	aPD-L1/I@LG-L	aPD-L1/I+L	aPD-L1/I@LG+L			PBS	IR820@LG+L	aPD-L1/I@LG-L	aPD-L1/I+L	aPD-L1/I@LG+L
	sample 1	8	2	3	4	1		sample 1	9.73	17	11.6	13.3	17.6		sample 1	6.11	14.8	12.6	14.7	15.7
	sample 2	10	6	4	2	1		sample 2	9.69	16.5	12.6	13.4	20.2		sample 2	4.65	10.1	9.18	16	26.1
	sample 3	7	7	5	3	0		sample 3	10.2	14	13.6	18.1	26.2		sample 3	3.71	15.5	10.5	14.8	20.9
	sample 4	15	8	4	3	0
	sample 5	8	3	7	3	0

## Sheet: Figure 8
Figure 8b																	Figure 8d									Figure 8f								Figure 8j							Figure 8i
Time (h)				Mean Fluoresence Intensity (107)																														% of CD8+ Tcells in spleens							% of CD8+ Tcells in tumors
				IR820					IR820@LG+L					IR820@LG-L			Day	PBS								Day	PBS	IR820@LG+L	aPD-L1/I@LG-L	aPD-L1/I +L	aPD-L1/I@LG+L			PBS	IR820@LG+L	aPD-L1/I@LG-L	aPD-L1/I+L	aPD-L1/I@LG+L			PBS	IR820@LG+L	aPD-L1/I@LG-L	aPD-L1/I+L	aPD-L1/I@LG+L
	Sample1	Sample 2	Sample 3	Mean	SEM	Sample1	Sample 2	Sample 3	Mean	SEM	Sample1	Sample 2	Sample 3	Mean	SEM			sample 1	sample 2	sample 3	sample 4	sample 5	Mean	SEM		11	1						sample 1	8.43	12.91	8.1	11.78	15.91		sample 1	9.91	9.98	8.82	10.65	17.13
1	1440	2044	5894	3126	1394.94	1986	2097	3389	2490.67	450.308	2883	2083	3524	2830	416.824		0	117	59.6748	61.5397	81.25	44.521	72.7971	12.4976		11	1						sample 2	8.03	10.2	7.4	11.03	12.91		sample 2	7.12	10.59	8.12	8.36	13.65
4	1996	2403	3526	2641.67	457.51	1954	2133	2479	2188.67	154.089	2870	2188	3320	2792.67	329.06		2	185.13	109.83	155.75	165.098	76	138.362	19.884		13	1						sample 3	7.53	10.3	12.17	10.52	13.5		sample 3	6.51	7.26	11.2	11.8	12.34
10	1298	2090	3346	2244.67	596.243	1675	1952	3510	2379	571.125	3221	2061	3155	2812.33	376.149		4	877.23	331.197	393.396	319.39	117.289	407.7	126.225		13	1						sample 4	7.95	11.1	9.3	8.69	13		sample 4	7.85	7.76	9.38	10	14.74
24	1942	1450	2743	2045	376.793	921.7	774.9	2728	1474.87	627.998	3096	1199	2950	2415	609.459		6	532.475	325.632	694.894	1120.05	822.016	699.014	134.083		15	1
48	1703	1704	1355	1587.33	116.167	870.9	703	2153	1242.3	457.922	1124	2122	1762	1669.33	291.8		8	944.542	523.136	1101.1	1461.85	1210.9	1048.31	156.015		15	1
72	180.1	143.8	483.1	269	107.562	520.4	530.445	999	683.282	157.886	1099	1817	1653	1523	217.222		10	1822.5	601.6	1359.53	1484.38	1960.42	1445.68	237.523		15	1
168	6.66	96.66	146.9	83.4067	41.0226	199.5	291.9	1073	521.467	277.054	856.9	1452	818	1042.3	205.158		12	2824.08	562.176	1693.11	2342.68	3369.73	2158.36	485.223		17	1
240	3.46	7.68	8.6	6.58	1.58245	164.7	142.1	291.2	199.333	46.3943	570.4	625.8	1018	738.067	140.877											15		1
																	Day	IR820@LG+L								15		1
																		sample 1	sample 2	sample 3	sample 4	sample 5	Mean	SEM		17		1
																	0	43.218	61.1748	62.3937	62.6946	86.2312	63.1425	6.83633		17		1
																	2	164.685	81.7452	94.0775	121.49	262.28	144.856	32.6259		17		1
																	4	250.312	168.082	165.528	218.65	433.35	247.185	49.1968		17		1
																	6	392.673	559.039	732.499	442.786	472.726	519.945	59.6192		19		1
																	8	446.218	542.626	727.65	801.108	1123.85	728.29	117.432		19		1
																	10	1312.2	606.744	1092.35	1058.31	1004.67	1014.85	114.666		15			1
																	12	1195.2	1779.89	2586.38	1862	2341.66	1953.02	241.322		15			1
																										17			1
																	Day	aPD-L1/I@LG-L								17			1
																		sample 1	sample 2	sample 3	sample 4	sample 5	Mean	SEM		17			1
																	0	39.3129	47.524	54.1406	113.134	65.8125	63.9848	13.0298		17			1
																	2	108	201.399	204.25	287.115	171.5	194.453	28.9235		17			1
																	4	128.175	302.58	233.438	414.081	210.938	257.842	47.9695		23			1
																	6	545	457.056	122.4	391.988	412.3	385.749	70.9021		15				1
																	8	913.056	364.5	650	327.231	727.833	596.524	111.051		19				1
																	10	360.096	603.648	1375.99	1050.45	526.28	783.293	187.094		21				1
																	12	1792.87	617.4	2079.36	2670.77	1616.04	1755.29	336.06		23				1
																										25				1
																	Day	aPD-L1/I+L								25				1
																		sample 1	sample 2	sample 3	sample 4	sample 5	Mean	SEM		30				0
																	0	18	41.6	75	62.5	84.27	56.274	11.9445		19					1
																	2	25.1125	53.24	119.482	83.1875	189.305	94.0654	28.5098		23					1
																	4	31.7889	56.594	167.436	92.5965	441.099	157.903	74.4057		25					1
																	6	168.2	55.225	137.151	484.548	653.184	299.662	114.587		25					1
																	8	658.63	470.016	685.843	156.467	211.722	436.536	109.905		30					0
																	10	214.151	1755.68	859.625	222.606	500	710.412	286.648		30					0
																	12	1492.14	685.452	2673.25	503.338	485.98	1168.03	418.964		30					0
																										30					0
																	Day	aPD-L1/I@LG+L										1=death
																		sample 1	sample 2	sample 3	sample 4	sample 5	Average	SEM
																	0	44.1	47.79	88.0275	81.12	33.6	58.9275	10.7812
																	2	93.9134	91.983	171.949	194.882	68.75	124.295	24.805
																	4	152.991	131.285	306.433	408.726	97.216	219.33	59.3811
																	6	240.1	570	441.8	445.5	208.694	381.219	68.2349
																	8	405	520	526.904	264.345	403.44	423.938	47.9993
																	10	505.75	373.968	361.25	574.34	474.624	457.986	40.3196
																	12	1227.78	364.5	661.5	726	831.67	762.291	139.859

## Sheet: Supplementary Figure 1
Figure S1	32/68				34/66				38/62				40/60
	Temperature (ºC)	G'	G''		Temperature (ºC)	G'	G''		Temperature (ºC)	G'	G''		Temperature (ºC)	G'	G''
	25.07	17900	8370		25.06	18400	9080		25.03	97250	18520		24.43	596000	24800
	25.25	16800	8040		25.24	17700	8670		25.04	104300	19620		24.31	323000	1770
	25.62	15300	7640		25.62	16300	8200		25.11	100800	17840		24.5	338000	8620
	26.16	13400	7280		26.16	13600	7530		25.23	101300	18190		24.93	423000	4980
	26.83	10800	6420		26.83	10600	6370		25.39	109800	21480		25.53	395000	7250
	27.61	8480	5660		27.59	7940	5300		25.6	107400	20680		26.26	373000	11000
	28.43	6270	4660		28.42	4500	3730		25.85	101800	18960		27.1	403000	8610
	29.31	4140	3650		29.28	3630	3070		26.14	111800	22450		28	355000	8120
	30.2	2920	2860		30.16	2460	2330		26.46	97930	18050		28.93	408000	12800
	31.08	1840	2090		31.06	1550	1680		26.82	95840	17890		29.89	380000	18600
	31.98	1080	1450		31.94	975.8	1200		27.19	98040	19150		30.86	431000	16600
	32.88	599	960.7		32.84	565	808.4		27.58	101700	21470		31.82	352000	5850
	33.77	309.4	615		33.74	326.6	543		27.99	98310	22380		32.78	321000	6060
	34.66	157.6	390.5		34.62	181.1	356.3		28.41	87820	17710		33.73	277000	11100
	35.55	81.62	252.3		35.51	99.93	234.2		28.83	90190	20230		34.66	341000	9030
	36.42	43.88	168		36.4	56.21	157.7		29.28	87870	21310		35.6	388000	8720
	37.3	25.48	117.7		37.26	32.88	110.7		29.71	91240	24480		36.53	296000	10000
	38.18	16.08	86.37		38.14	20.31	81.41		30.15	79480	19680		37.44	391000	6810
	39.04	10.97	65.35		39.02	13.4	61.95		30.6	79420	22880		38.36	318000	13700
	39.91	8.208	50.93		39.88	9.523	48.53		31.04	72970	16870		39.27	425000	10300
	40.78	6.6	40.46		40.75	7.235	38.83		31.49	73490	22360		40.16	299000	13900
	41.64	5.574	32.44		41.62	5.927	31.54		31.94	67130	20770		41.06	285000	11400
	42.5	4.865	26.21		42.48	5.149	25.82		32.39	62130	20400		41.95	275000	14500
	43.36	4.394	21.33		43.34	4.63	21.37		32.83	59750	21640		42.82	299000	11300
	44.21	4.065	17.44		44.2	4.276	17.78		33.28	51640	18310		43.71	273000	15200
	45.07	3.805	14.31		45.05	3.999	14.79		33.72	48230	18380		44.59	362000	15300
	45.93	3.629	11.79		45.91	3.721	12.35		34.16	42940	17940		45.45	251000	18500
	46.77	3.473	9.794		46.76	3.562	10.4		34.62	36650	15660		46.32	325000	15100
	47.63	3.302	8.185		47.61	3.459	8.843		35.06	32260	14450		47.19	311000	23900
	48.48	3.252	6.848		48.46	3.396	7.584		35.49	27410	12670		48.05	333000	23000
	49.31	3.161	5.81		49.31	3.32	6.526		35.94	23280	11070		48.91	305000	29600
	50.13	3.112	4.992		50.11	3.271	5.677		36.38	19580	9675		49.76	214000	26700
	50.93	3.075	4.321		50.92	3.202	4.984		36.81	16820	8796		50.58	191000	28300
	51.73	3.032	3.777		51.73	3.13	4.369		37.26	13790	7438		51.39	229000	39900
	52.57	3.031	3.316		52.54	3.113	3.856		37.7	11500	6413		52.21	174000	33800
	53.43	2.984	2.928		53.4	3.076	3.447		38.13	9394	5409		53.04	142000	30900
	54.3	2.95	2.595		54.27	3.059	3.059		38.57	7625	4505		53.9	117000	30800
	55.2	2.928	2.289		55.15	3.045	2.753		39	6056	3729		54.78	88400	27400
	56.11	2.901	2.056		56.06	3.012	2.464		39.44	4791	3051		55.67	61200	21800
	57.01	2.884	1.835		56.97	2.977	2.254		39.88	3781	2497		56.58	40100	15600
	57.93	2.849	1.659		57.88	2.96	2.041		40.31	2970	2009		57.51	27300	11300
	58.85	2.881	1.494		58.8	2.952	1.866		40.74	2352	1609		58.42	18600	8020
	59.75	2.873	1.364		59.72	2.936	1.682		41.18	1873	1285		59.34	12100	5080
	60.66	2.856	1.267		60.62	2.938	1.55		41.6	1499	1032		60.26	7810	3330
	61.57	2.869	1.169		61.53	2.933	1.463		42.03	1200	827.9		61.16	4890	2350
	62.47	2.838	1.066		62.44	2.94	1.314		42.47	966.9	673.8		62.08	2880	1640
	63.37	2.847	0.9991		63.34	2.931	1.228		42.89	775.3	550		63	1570	986.6
	64.27	2.874	0.8904		64.23	2.929	1.163		43.32	614.8	452.9		63.89	1030	550.9
	65.14	2.843	0.8312		65.12	2.911	1.071		43.76	476.5	374.6		64.79	724.8	368.1
	66.02	2.856	0.7635		66	2.909	0.9876		44.18	363	313.3		65.67	447.7	267.4
	66.89	2.872	0.722		66.86	2.897	0.9182		44.6	269.9	257.9		66.54	272.1	191.1
	67.75	2.858	0.6657		67.73	2.93	0.8645		45.04	196.8	206.9		67.42	152.5	149.2
	68.61	2.86	0.613		68.6	2.929	0.8014		45.46	137.9	162.4		68.29	68.26	99.25
	69.48	2.859	0.575		69.45	2.921	0.7904		45.89	96.09	122.3		69.14	28.53	58.4
	70.32	2.845	0.5257						46.32	65.84	92.55		70	13.95	35.36
	71.18	2.819	0.4928		72.04	2.985	0.492		46.74	45.97	70.15		70.86	7.319	20.72
	72.03	2.82	0.4627		72.88	2.96	0.3612		47.17	32.87	54.17		71.71	4.482	13.76
	72.87	2.809	0.4619		73.73	2.913	0.2989		47.6	24.36	41.33		72.56	3.41	9.851
	73.73	2.818	0.4282		74.58	2.938	0.2953		48.02	19.52	33.47		73.42	3.055	7.549
	74.57	2.81	0.4128		75.42	2.937	0.2773		48.43	16.25	28.07		74.26	2.899	6.192
	75.41	2.827	0.3905		76.27	2.926	0.2451		48.86	13.74	23.98		75.11	2.846	5.341
	76.26	2.84	0.3775		77.12	2.891	0.2385		49.26	11.84	20.79		75.96	2.813	4.702
	77.1	2.824	0.3626		77.95	2.939	0.2279		49.66	10.26	18.17		76.8	2.823	4.235
	77.94	2.828	0.3332		78.8	2.908	0.2012		50.06	8.945	16.02		77.64	2.809	3.802
	78.78	2.814	0.3303		79.64	2.928	0.2013		50.46	7.792	14.12		78.49	2.771	3.462
	79.62	2.827	0.3036		79.62	2.827	0.3036		50.86	6.804	12.49		79.32	2.76	3.186
									51.28	5.884	11.12		80.16	2.749	2.906
									51.69	5.155	9.875		81.01	2.785	2.702
									52.11	4.558	8.855		81.84	2.803	2.556
									52.54	4.14	7.878		82.68	2.784	2.381
									52.97	3.772	6.917		83.52	2.759	2.254
									53.4	3.509	6.135		84.35	2.791	2.13
									53.85	3.371	5.551		85.19	2.755	1.987
									54.29	3.288	5.08		86.03	2.756	1.876
									54.74	3.239	4.674		86.85	2.752	1.773
									55.2	3.216	4.306		87.69	2.735	1.732
									55.65	3.18	3.999		88.53	2.741	1.644
									56.1	3.151	3.731		89.35	2.795	1.606
									56.57	3.063	3.494		90.19	2.75	1.467
									57.02	3.067	3.237		91.03	2.773	1.409
									57.47	3.015	3.063		91.85	2.756	1.391
									57.94	3	2.894		92.69	2.779	1.335
									58.39	2.994	2.729		93.53	2.771	1.295
									58.84	3.004	2.602		94.35	2.778	1.261
									59.31	2.987	2.46		95.19	2.797	1.244
									59.76	2.959	2.337		96.02	2.722	1.189
									60.21	2.929	2.202		96.85	2.755	1.18
									60.67	2.899	2.12		97.68	2.792	1.166
									61.11	2.913	1.971		98.52	2.779	1.123
									61.55	2.919	2.098		99.34	2.817	1.138
									62.02	2.899	1.885
									62.46	2.867	1.78
									62.91	2.91	1.726
									63.37	2.91	1.62
									63.81	2.913	1.558
									64.25	2.954	1.703
									64.7	2.92	1.599
									65.13	2.911	1.435
									65.56	2.885	1.382
									66.01	2.892	1.294
									66.44	2.915	1.229
									66.86	2.954	1.294
									67.31	2.916	1.232
									67.73	2.92	1.258
									68.16	2.9	1.225
									68.6	2.889	1.198
									69.02	2.884	1.101
									69.45	2.793	1.065
									69.89	2.779	0.9603
									70.31	2.778	0.8134
									70.73	2.816	0.8722
									71.16	2.771	0.9457
									71.58	2.735	0.8305
									72	2.718	0.7906
									72.44	2.716	0.7785
									72.86	2.721	0.7341
									73.28	2.715	0.7198
									73.71	2.743	0.6873
									74.13	2.705	0.6783
									74.54	2.727	0.6616
									74.97	2.723	0.6381
									75.39	2.74	0.631
									75.81	2.753	0.5957
									76.24	2.739	0.6043
									76.65	2.755	0.5676
									77.07	2.718	0.558
									77.5	2.761	0.5414
									77.91	2.744	0.5463
									78.33	2.757	0.5414
									78.76	2.752	0.5209
									79.17	2.742	0.5028
									79.59	2.761	0.4908

## Sheet: Supplementary Figure 2
Figure S2	35/65
	Temperature (ºC)	G'	G''
	24.79	7650	1850
	24.67	7820	2070
	24.58	7880	2030
	24.49	8230	2190
	24.41	8300	2160
	24.35	8530	2210
	24.31	8620	2210
	24.27	8820	2280
	24.26	8930	2270
	24.25	9060	2330
	24.27	9220	2390
	24.29	9170	2300
	24.33	9410	2440
	24.37	9270	2330
	24.43	9600	2500
	24.5	9460	2410
	24.58	9570	2490
	24.66	9480	2420
	24.76	9530	2450
	24.86	9640	2540
	24.96	9470	2460
	25.09	9470	2470
	25.21	9450	2500
	25.33	9390	2500
	25.48	9240	2440
	25.62	9330	2560
	25.76	9100	2470
	25.93	8990	2480
	26.08	8870	2470
	26.24	8780	2500
	26.42	8650	2470
	26.58	8500	2480
	26.75	8350	2470
	26.94	8160	2420
	27.11	7970	2390
	27.29	7800	2420
	27.48	7620	2370
	27.66	7480	2390
	27.84	7220	2330
	28.04	7030	2300
	28.23	6830	2280
	28.41	6660	2280
	28.62	6420	2220
	28.8	6210	2190
	28.99	6010	2170
	29.2	5790	2110
	29.39	5610	2100
	29.58	5380	2050
	29.78	5170	2000
	29.97	4970	1960
	30.16	4780	1930
	30.37	4540	1830
	30.56	4550	1990
	30.75	4060	1680
	30.95	3990	1730
	31.14	3820	1690
	31.33	3640	1640
	31.54	3470	1590
	31.72	3300	1550
	31.91	3140	1500
	32.12	2980	1450
	32.31	2830	1400
	32.49	2690	1360
	32.69	2540	1310
	32.88	2420	1270
	33.07	2280	1220
	33.27	2170	1190
	33.46	2050	1140
	33.64	1940	1100
	33.84	1830	1060
	34.03	1730	1020
	34.21	1630	981.4
	34.41	1540	945.3
	34.59	1450	910.2
	34.78	1360	871.6
	34.98	1280	839.7
	35.16	1200	806.1
	35.34	1130	772.6
	35.54	1060	741.7
	35.72	995.8	711
	35.9	934.8	680.7
	36.1	877.1	651
	36.28	823.2	623
	36.46	773	595.7
	36.66	725.8	570.1
	36.84	681.4	544.7
	37.02	639.2	520.1
	37.21	599.6	496.1
	37.39	562	472.3
	37.57	526.9	449.9
	37.77	494.4	429.5
	37.95	463.6	408.8
	38.13	434.9	389.5
	38.32	407.8	371
	38.5	381.9	353.1
	38.68	357.6	335.8
	38.87	334.5	319.3
	39.05	312.8	303.2
	39.22	292.3	288.1
	39.41	272.8	273.2
	39.59	254.3	258.8
	39.77	236.7	245
	39.95	220.1	231.6
	40.13	204.4	219.2
	40.31	189.5	207.2
	40.49	175.7	195.9
	40.67	162.8	185.4
	40.84	150.5	175.6
	41.03	138.7	166.1
	41.21	127.4	156.9
	41.38	116.5	147.9
	41.57	106	139.2
	41.74	96	130.7
	41.91	86.54	122.7
	42.1	77.51	115.1
	42.27	68.88	107.7
	42.44	61.06	100.7
	42.63	54.06	94.01
	42.8	47.89	87.89
	42.98	42.53	82.32
	43.16	37.92	77.3
	43.33	33.98	72.83
	43.5	30.66	68.85
	43.69	27.86	65.29
	43.86	25.53	62.01
	44.03	23.56	59.17
	44.21	21.9	56.62
	44.39	20.46	54.29
	44.56	19.21	52.13
	44.74	18.12	50.12
	44.91	17.2	48.26
	45.08	16.42	46.53
	45.26	15.74	44.94
	45.43	15.17	43.49
	45.6	14.7	42.17
	45.79	14.29	40.95
	45.96	13.94	39.79
	46.12	13.63	38.67
	46.31	13.34	37.59
	46.47	13.09	36.58
	46.64	12.84	35.62
	46.83	12.61	34.7
	46.99	12.4	33.82
	47.16	12.19	32.98
	47.34	11.99	32.19
	47.51	11.81	31.42
	47.67	11.63	30.68
	47.85	11.47	29.96
	48.01	11.3	29.27
	48.17	11.15	28.61
	48.34	11	27.97
	48.5	10.86	27.35
	48.66	10.72	26.76
	48.83	10.59	26.2
	48.99	10.48	25.65
	49.15	10.36	25.11
	49.32	10.25	24.59
	49.48	10.14	24.08
	49.64	10.02	23.6
	49.81	9.911	23.11
	49.97	9.809	22.63
	50.13	9.701	22.18
	50.3	9.607	21.74
	50.46	9.519	21.32
	50.62	9.433	20.91
	50.8	9.358	20.5
	50.96	9.278	20.12
	51.13	9.202	19.73
	51.31	9.131	19.35
	51.48	9.057	18.99
	51.64	8.989	18.64
	51.82	8.922	18.3
	51.99	8.854	17.97
	52.16	8.798	17.65
	52.35	8.731	17.33
	52.52	8.665	17.02
	52.69	8.602	16.71
	52.88	8.55	16.42
	53.05	8.495	16.13
	53.23	8.442	15.86
	53.42	8.381	15.6
	53.59	8.337	15.33
	53.77	8.289	15.08
	53.96	8.24	14.84
	54.14	8.196	14.6
	54.32	8.153	14.36
	54.51	8.105	14.14
	54.69	8.074	13.91
	54.86	8.03	13.7
	55.06	7.99	13.5
	55.24	7.949	13.29
	55.41	7.904	13.11
	55.61	7.886	12.87
	55.79	7.85	12.71
	55.97	7.807	12.53
	56.16	7.772	12.35
	56.34	7.747	12.18
	56.52	7.706	12.02
	56.71	7.667	11.86
	56.89	7.636	11.7
	57.07	7.6	11.55
	57.26	7.577	11.39
	57.44	7.545	11.25
	57.62	7.515	11.11
	57.82	7.489	10.96
	57.99	7.462	10.83
	58.17	7.434	10.69
	58.36	7.406	10.56
	58.54	7.377	10.44
	58.72	7.362	10.31
	58.91	7.333	10.19
	59.09	7.307	10.07
	59.26	7.285	9.953
	59.45	7.249	9.848
	59.61	7.231	9.742
	59.77	7.207	9.64
	59.92	7.192	9.546
		9.352	11.36
		9.325	11.24
		9.291	11.14
		9.273	11.03

## Sheet: Supplementary Figure 3
Figure S3
	Time/d	Relative weight %
		0	0.02	0.05	0.1
	0	100	100	100	100
	2	88.6803	103.737	117.036	130.527
	3	96.8881	257.62	298.941	290.49
	6	124.108	441.073	96.5191	28.0718
	8	115.55	346.653	64.0182	5.7637
	10	106.769	52.6403	14.2371	2.3728

[truncated: 12 more sheets: Supplementary Figure 4, Supplementary Figure 5, Supplementary Figure 6, Supplementary Figure 7, Supplementary Figure 8, Supplementary Figure 10, Supplementary Figure 12, Supplementary Figure 13, Supplementary Figure 14, Supplementary Figure 17, Supplementary Figure 19, Supplementary Figure 20]
